# Supplementary material for: The Role of the Hydrogen Bond Network in Maintaining Heme Pocket Stability and Protein Function Specificity of C. diphtheriae Coproheme Decarboxylase
Source: Biomolecules. 2023 Jan 25;13(2):235. doi: 10.3390/biom13020235 (PMC9953210; doi:10.3390/biom13020235)
Supplement: Supplementary file 1 [file biomolecules-13-00235-s001.zip]

Archive with 1 entries (1 files):
- biomolecules-2146397-supplementary.pdf
